# Supplementary material for: Development of Photocurable Polyacrylate-Based PolyHIPEs and the Study of the Kinetics of Photopolymerization, and of Their Thermal, Mechanical and Hydrocarbon Absorption Properties
Source: Polymers (Basel). 2021 Oct 12;13(20):3497. doi: 10.3390/polym13203497 (PMC8538452; doi:10.3390/polym13203497)
Supplement: Supplementary file 1 [file polymers-13-03497-s001.zip]

Archive with 2 entries (2 files):
- polymers-1410396-supplementary .pdf
- video hydrophobic propertie sof polyHIPEs.mp4
